# Supplementary material for: Meselect – A Rapid and Effective Method for the Separation of the Main Leaf Tissue Types
Source: Front Plant Sci. 2016 Nov 15;7:1701. doi: 10.3389/fpls.2016.01701 (PMC5108763; doi:10.3389/fpls.2016.01701)
Supplement: Supplementary file 1 [file Table_1.XLSX]

## Sheet: only_epidermis_filtered
Supplemental Table 1; worksheet only_epidermis_filtered: Proteins exclusively identified with at least 10 spectra in the total protein extracts of epidermis with the number of spectra in column 'number of spectra epidermis'; proteins that were also identified in the ubiquitin affinity enrichment experiment were removed
AGI	Description	Number of spectra epidermis	In epidermis-enriched translatome cluster by Mustroph et al., 2009
AT1G09310	Protein of unknown function, DUF538	147
AT3G24503	aldehyde dehydrogenase 2C4	66
AT3G28290	Protein of unknown function (DUF677)	63	AT3G28290
AT3G28300	Protein of unknown function (DUF677)	63
AT1G27130	glutathione S-transferase tau 13	53
AT1G05010	ethylene-forming enzyme	51	AT1G05010
AT2G45180	Bifunctional inhibitor/lipid-transfer protein/seed storage 2S albumin superfamily protein	51
AT5G34850	purple acid phosphatase 26	41
AT5G23820	MD-2-related lipid recognition domain-containing protein	38
AT1G29670	GDSL-like Lipase/Acylhydrolase superfamily protein	36	AT1G29670
AT3G01290	SPFH/Band 7/PHB domain-containing membrane-associated protein family	35
AT1G13110	cytochrome P450, family 71 subfamily B, polypeptide 7	29	AT1G13110
AT4G36250	aldehyde dehydrogenase 3F1	26	AT4G36250
AT4G18760	receptor like protein 51	24
AT5G65020	annexin 2	23
AT1G21130	O-methyltransferase family protein	22	AT1G21130
AT1G29660	GDSL-like Lipase/Acylhydrolase superfamily protein	21	AT1G29660
AT2G29450	glutathione S-transferase tau 5	21
AT1G69840	SPFH/Band 7/PHB domain-containing membrane-associated protein family	18
AT1G20010	tubulin beta-5 chain	17
AT2G41100	Calcium-binding EF hand family protein	17
AT3G11820	syntaxin of plants 121	17	AT3G11820
AT3G28940	AIG2-like (avirulence induced gene) family protein	17
AT4G16260	Glycosyl hydrolase superfamily protein	17
AT2G26560	phospholipase A 2A	16
AT1G66200	glutamine synthase clone F11	15
AT1G76680	12-oxophytodienoate reductase 1	15
AT2G31570	glutathione peroxidase 2	15
AT3G16420	PYK10-binding protein 1	15
AT2G22170	Lipase/lipooxygenase, PLAT/LH2 family protein	14
AT3G04720	pathogenesis-related 4	14
AT3G06650	ATP-citrate lyase B-1	14
AT3G16850	Pectin lyase-like superfamily protein	14
AT5G37850	pfkB-like carbohydrate kinase family protein	14
AT5G60360	aleurain-like protease	14
AT3G48720	HXXXD-type acyl-transferase family protein	13	AT3G48720
AT4G17470	alpha/beta-Hydrolases superfamily protein	13
AT1G66240	homolog of anti-oxidant 1	12
AT2G36460	Aldolase superfamily protein	12
AT4G08850	Leucine-rich repeat receptor-like protein kinase family protein	12
AT4G22690	cytochrome P450, family 706, subfamily A, polypeptide 1	12
AT5G28020	cysteine synthase D2	12
AT1G01800	NAD(P)-binding Rossmann-fold superfamily protein	11
AT1G02920	glutathione S-transferase 7	11
AT1G55260	Bifunctional inhibitor/lipid-transfer protein/seed storage 2S albumin superfamily protein	11	AT1G55260
AT4G21580	oxidoreductase, zinc-binding dehydrogenase family protein	11
AT5G19860	Protein of unknown function, DUF538	11
AT5G47030	ATPase, F1 complex, delta/epsilon subunit	11
AT1G28660	GDSL-like Lipase/Acylhydrolase superfamily protein	10
AT1G64710	GroES-like zinc-binding dehydrogenase family protein	10
AT2G47510	fumarase 1	10
AT3G48990	AMP-dependent synthetase and ligase family protein	10
AT4G39460	S-adenosylmethionine carrier 1	10

## Sheet: only_epidermis_all
Supplemental Table 1; worksheet only_epidermis_all: Proteins exclusively identified in the total protein extracts of epidermis with the number of spectra in column 'number of spectra epidermis'; in column 'spectra ubiquitin affinity enrichment' the number of spectra with which the protein was identified after affinity enrichment with the ubiquitin-binding UBA domain is indicated. It is also displ…
AGI	Description	Number of spectra epidermis	Spectra ubiquitin affinity enrichment epidermis	In epidermis-enriched translatome cluster by Mustroph et al., 2009
AT4G39330	cinnamyl alcohol dehydrogenase 9	168	58	AT4G39330
AT1G09310	Protein of unknown function, DUF538	147
AT4G37980	elicitor-activated gene 3-1	94	11	AT4G37980
AT2G06850	xyloglucan endotransglucosylase/hydrolase 4	73	17	AT2G06850
AT3G24503	aldehyde dehydrogenase 2C4	66
AT3G28290	Protein of unknown function (DUF677)	63		AT3G28290
AT3G28300	Protein of unknown function (DUF677)	63
AT1G58270	TRAF-like family protein	56	21
AT1G27130	glutathione S-transferase tau 13	53
AT1G05010	ethylene-forming enzyme	51		AT1G05010
AT2G45180	Bifunctional inhibitor/lipid-transfer protein/seed storage 2S albumin superfamily protein	51
AT1G24020	MLP-like protein 423	45	9
AT5G34850	purple acid phosphatase 26	41
AT3G26450	Polyketide cyclase/dehydrase and lipid transport superfamily protein	38	13	AT3G26450
AT5G23820	MD-2-related lipid recognition domain-containing protein	38
AT1G29670	GDSL-like Lipase/Acylhydrolase superfamily protein	36		AT1G29670
AT3G01290	SPFH/Band 7/PHB domain-containing membrane-associated protein family	35
AT1G13110	cytochrome P450, family 71 subfamily B, polypeptide 7	29		AT1G13110
AT1G22530	PATELLIN 2	28	9
AT4G36250	aldehyde dehydrogenase 3F1	26		AT4G36250
AT4G18760	receptor like protein 51	24
AT5G65020	annexin 2	23
AT1G21130	O-methyltransferase family protein	22		AT1G21130
AT1G29660	GDSL-like Lipase/Acylhydrolase superfamily protein	21		AT1G29660
AT2G29450	glutathione S-transferase tau 5	21
AT1G69840	SPFH/Band 7/PHB domain-containing membrane-associated protein family	18
AT1G20010	tubulin beta-5 chain	17
AT2G41100	Calcium-binding EF hand family protein	17
AT3G11820	syntaxin of plants 121	17		AT3G11820
AT3G28940	AIG2-like (avirulence induced gene) family protein	17
AT4G16260	Glycosyl hydrolase superfamily protein	17
AT2G26560	phospholipase A 2A	16
AT1G66200	glutamine synthase clone F11	15
AT1G76680	12-oxophytodienoate reductase 1	15
AT2G31570	glutathione peroxidase 2	15
AT3G16420	PYK10-binding protein 1	15
AT5G57700	BNR/Asp-box repeat family protein	15	22
AT2G22170	Lipase/lipooxygenase, PLAT/LH2 family protein	14
AT3G04720	pathogenesis-related 4	14
AT3G06650	ATP-citrate lyase B-1	14
AT3G16850	Pectin lyase-like superfamily protein	14
AT5G37850	pfkB-like carbohydrate kinase family protein	14
AT5G60360	aleurain-like protease	14
AT3G48720	HXXXD-type acyl-transferase family protein	13		AT3G48720
AT4G17470	alpha/beta-Hydrolases superfamily protein	13
AT1G66240	homolog of anti-oxidant 1	12
AT2G36460	Aldolase superfamily protein	12
AT4G08850	Leucine-rich repeat receptor-like protein kinase family protein	12
AT4G22690	cytochrome P450, family 706, subfamily A, polypeptide 1	12
AT5G28020	cysteine synthase D2	12
AT1G01800	NAD(P)-binding Rossmann-fold superfamily protein	11
AT1G02920	glutathione S-transferase 7	11
AT1G55260	Bifunctional inhibitor/lipid-transfer protein/seed storage 2S albumin superfamily protein	11		AT1G55260
AT4G21580	oxidoreductase, zinc-binding dehydrogenase family protein	11
AT5G19860	Protein of unknown function, DUF538	11
AT5G47030	ATPase, F1 complex, delta/epsilon subunit	11
AT1G28660	GDSL-like Lipase/Acylhydrolase superfamily protein	10
AT1G64710	GroES-like zinc-binding dehydrogenase family protein	10
AT2G47510	fumarase 1	10
AT3G48990	AMP-dependent synthetase and ligase family protein	10
AT4G39460	S-adenosylmethionine carrier 1	10
AT1G06840	Leucine-rich repeat protein kinase family protein	9
AT1G55450	S-adenosyl-L-methionine-dependent methyltransferases superfamily protein	9
AT1G76100	plastocyanin 1	9
AT2G18040	peptidylprolyl cis/trans isomerase, NIMA-interacting 1	9
AT2G38750	annexin 4	9
AT3G10520	haemoglobin 2	9
AT3G62110	Pectin lyase-like superfamily protein	9		AT3G62110
AT4G31480	Coatomer, beta subunit	9
AT1G67430	Ribosomal protein L22p/L17e family protein	8
AT3G02080	Ribosomal protein S19e family protein	8
AT3G23490	cyanase	8	10
AT3G25140	Nucleotide-diphospho-sugar transferases superfamily protein	8
AT5G08160	serine/threonine protein kinase 3	8
AT2G21410	vacuolar proton ATPase A2	7
AT3G02520	general regulatory factor 7	7
AT3G09840	cell division cycle 48	7
AT4G02080	secretion-associated RAS super family 2	7
AT4G13840	HXXXD-type acyl-transferase family protein	7		AT4G13840
AT4G21960	Peroxidase superfamily protein	7
AT4G35860	GTP-binding 2	7
AT4G38350	Patched family protein	7
AT4G38690	PLC-like phosphodiesterases superfamily protein	7		AT4G38690
AT5G17770	NADH:cytochrome B5 reductase 1	7
AT5G44020	HAD superfamily, subfamily IIIB acid phosphatase	7		AT5G44020
AT5G49460	ATP citrate lyase subunit B 2	7
AT1G02930	glutathione S-transferase 6	6
AT1G61900	unknown protein; FUNCTIONS IN: molecular_function unknown; INVOLVED IN: biological_process unknown; LOCATED IN: anchored to plasma membrane, plasma membrane, anchored to membrane; EXPRESSED IN: 23 plant structures; EXPRESSED DURING: 13 growth stages; BEST	6		AT1G61900
AT1G74790	catalytics	6
AT2G27860	UDP-D-apiose/UDP-D-xylose synthase 1	6
AT2G37720	TRICHOME BIREFRINGENCE-LIKE 15	6
AT3G13720	PRA1 (Prenylated rab acceptor) family protein	6
AT3G15356	Legume lectin family protein	6
AT3G27890	NADPH:quinone oxidoreductase	6
AT3G61130	galacturonosyltransferase 1	6
AT4G02580	NADH-ubiquinone oxidoreductase 24 kDa subunit, putative	6
AT5G14920	Gibberellin-regulated family protein	6		AT5G14920
AT5G16390	chloroplastic acetylcoenzyme A carboxylase 1	6
AT1G01610	glycerol-3-phosphate acyltransferase 4	5
AT1G30530	UDP-glucosyl transferase 78D1	5		AT1G30530
AT1G60070	Adaptor protein complex AP-1, gamma subunit	5
AT1G62660	Glycosyl hydrolases family 32 protein	5
AT1G64520	regulatory particle non-ATPase 12A	5
AT2G44490	Glycosyl hydrolase superfamily protein	5
AT3G56060	Glucose-methanol-choline (GMC) oxidoreductase family protein	5		AT3G56060
AT4G08390	stromal ascorbate peroxidase	5
AT4G19880	Glutathione S-transferase family protein	5
AT5G03300	adenosine kinase 2	5
AT5G15350	early nodulin-like protein 17	5
AT5G44070	phytochelatin synthase 1 (PCS1)	5
AT5G52640	heat shock protein 90.1	5
AT5G54960	pyruvate decarboxylase-2	5
AT5G56260	Ribonuclease E inhibitor RraA/Dimethylmenaquinone methyltransferase	5

## Sheet: only_vasculature_filtered
Supplemental Table 1; worksheet only_vasculature_filtered: Proteins exclusively identified with at least 10 spectra in the total protein extracts of vasculature with the number of spectra in column 'number of spectra vasculature'; proteins that were also identified in the ubiquitin affinity enrichment experiment were removed
AGI	Description	Number of spectra vasculature
AT4G13770	cytochrome P450, family 83, subfamily A, polypeptide 1	146
AT1G16410	cytochrome p450 79f1	102
AT3G11930	Adenine nucleotide alpha hydrolases-like superfamily protein	71
AT1G11580	methylesterase PCR A	59
AT1G73370	sucrose synthase 6	56
AT2G30490	cinnamate-4-hydroxylase	48
AT2G16430	purple acid phosphatase 10	40
AT2G34930	disease resistance family protein / LRR family protein	37
AT3G05950	RmlC-like cupins superfamily protein	32
AT3G20570	early nodulin-like protein 9	32
AT1G72160	Sec14p-like phosphatidylinositol transfer family protein	30
AT3G24170	glutathione-disulfide reductase	30
AT3G29670	HXXXD-type acyl-transferase family protein	30
AT1G52410	TSK-associating protein 1	28
AT5G57350	H(+)-ATPase 3	28
AT5G62890	Xanthine/uracil permease family protein	28
AT4G18030	S-adenosyl-L-methionine-dependent methyltransferases superfamily protein	26
AT1G66430	pfkB-like carbohydrate kinase family protein	25
AT1G08160	Late embryogenesis abundant (LEA) hydroxyproline-rich glycoprotein family	24
AT1G60710	NAD(P)-linked oxidoreductase superfamily protein	23
AT1G52190	Major facilitator superfamily protein	22
AT1G80300	nucleotide transporter 1	22
AT5G44400	FAD-binding Berberine family protein	21
AT2G26730	Leucine-rich repeat protein kinase family protein	19
AT1G02335	germin-like protein subfamily 2 member 2 precursor	18
AT1G01170	Protein of unknown function (DUF1138)	17
AT1G51680	4-coumarate:CoA ligase 1	17
AT2G37170	plasma membrane intrinsic protein 2	17
AT3G58990	isopropylmalate isomerase 1	17
AT4G00860	Protein of unknown function (DUF1138)	16
AT1G76180	Dehydrin family protein	14
AT4G39980	3-deoxy-D-arabino-heptulosonate 7-phosphate synthase 1	14
AT2G04400	Aldolase-type TIM barrel family protein	13
AT2G27140	HSP20-like chaperones superfamily protein	13
AT2G30110	ubiquitin-activating enzyme 1	13
AT3G53100	GDSL-like Lipase/Acylhydrolase superfamily protein	13
AT5G09590	mitochondrial HSO70 2	13
AT3G12260	LYR family of Fe/S cluster biogenesis protein	12
AT3G57030	Calcium-dependent phosphotriesterase superfamily protein	12
AT3G62020	germin-like protein 10	12
AT2G43100	isopropylmalate isomerase 2	11
AT4G14680	Pseudouridine synthase/archaeosine transglycosylase-like family protein	11
AT4G36195	Serine carboxypeptidase S28 family protein	11
AT5G53560	cytochrome B5 isoform E	11
AT3G11510	Ribosomal protein S11 family protein	10
AT4G38220	Peptidase M20/M25/M40 family protein	10
AT5G55070	Dihydrolipoamide succinyltransferase	10

## Sheet: only_vasculature_all
Supplemental Table 1; worksheet only_vasculature_all: Proteins exclusively identified in the total protein extracts of vasculature with the number of spectra in column 'number of spectra vasculature'; in column 'spectra ubiquitin affinity enrichment' the number of spectra with which the protein was identified after affinity enrichment with the ubiquitin-binding UBA domain is indicated
AGI	Description	Number of spectra vasculature	Spectra ubiquitin affinity enrichment vasculature
AT3G01670	unknown protein; BEST Arabidopsis thaliana protein match is: unknown protein (TAIR:AT3G01680.1); Has 121 Blast hits to 111 proteins in 12 species: Archae - 0; Bacteria - 0; Metazoa - 0; Fungi - 0; Plants - 121; Viruses - 0; Other Eukaryotes - 0 (source: N	279	45
AT3G01680	CONTAINS InterPro DOMAIN/s: Mediator complex subunit Med28 (InterPro:IPR021640); BEST Arabidopsis thaliana protein match is: unknown protein (TAIR:AT3G01670.1); Has 122 Blast hits to 112 proteins in 13 species: Archae - 0; Bacteria - 0; Metazoa - 0; Fungi	272	27
AT5G14200	isopropylmalate dehydrogenase 1	257	80
AT2G39850	Subtilisin-like serine endopeptidase family protein	235	88
AT3G19710	branched-chain aminotransferase4	230	62
AT2G20610	Tyrosine transaminase family protein	182	60
AT1G78370	glutathione S-transferase TAU 20	179	48
AT5G23010	methylthioalkylmalate synthase 1	156	69
AT4G13770	cytochrome P450, family 83, subfamily A, polypeptide 1	146
AT4G13430	isopropyl malate isomerase large subunit 1	140	39
AT4G14040	selenium-binding protein 2	139	33
AT4G21650	Subtilase family protein	114	36
AT1G24100	UDP-glucosyl transferase 74B1	108	29
AT1G16410	cytochrome p450 79f1	102
AT1G21440	Phosphoenolpyruvate carboxylase family protein	84	34
AT1G70830	MLP-like protein 28	83	18
AT2G39330	jacalin-related lectin 23	74	13
AT3G11930	Adenine nucleotide alpha hydrolases-like superfamily protein	71
AT4G33420	Peroxidase superfamily protein	69	9
AT3G54600	Class I glutamine amidotransferase-like superfamily protein	64	28
AT1G18590	sulfotransferase 17	61	14
AT1G11580	methylesterase PCR A	59
AT1G73370	sucrose synthase 6	56
AT5G39570	FUNCTIONS IN: molecular_function unknown; INVOLVED IN: biological_process unknown; LOCATED IN: cytosol, nucleus; EXPRESSED IN: 25 plant structures; EXPRESSED DURING: 14 growth stages; BEST Arabidopsis thaliana protein match is: glycine-rich protein (TAIR:	53	10
AT3G01120	Pyridoxal phosphate (PLP)-dependent transferases superfamily protein	51	12
AT5G07030	Eukaryotic aspartyl protease family protein	51	43
AT2G30490	cinnamate-4-hydroxylase	48
AT2G16430	purple acid phosphatase 10	40
AT5G41670	6-phosphogluconate dehydrogenase family protein	40	16
AT2G31790	UDP-Glycosyltransferase superfamily protein	38	11
AT5G20830	sucrose synthase 1	38	10
AT1G74090	desulfo-glucosinolate sulfotransferase 18	37	20
AT2G34930	disease resistance family protein / LRR family protein	37
AT4G35630	phosphoserine aminotransferase	37	10
AT1G74100	sulfotransferase 16	32	13
AT3G05950	RmlC-like cupins superfamily protein	32
AT3G07420	asparaginyl-tRNA synthetase 2	32	9
AT3G20570	early nodulin-like protein 9	32
AT1G72160	Sec14p-like phosphatidylinositol transfer family protein	30
AT3G24170	glutathione-disulfide reductase	30
AT3G29670	HXXXD-type acyl-transferase family protein	30
AT1G52410	TSK-associating protein 1	28
AT5G57350	H(+)-ATPase 3	28
AT5G62890	Xanthine/uracil permease family protein	28
AT1G24180	Thiamin diphosphate-binding fold (THDP-binding) superfamily protein	27	8
AT4G18030	S-adenosyl-L-methionine-dependent methyltransferases superfamily protein	26
AT1G66430	pfkB-like carbohydrate kinase family protein	25
AT1G08160	Late embryogenesis abundant (LEA) hydroxyproline-rich glycoprotein family	24
AT3G59760	O-acetylserine (thiol) lyase isoform C	24	10
AT1G60710	NAD(P)-linked oxidoreductase superfamily protein	23
AT2G06050	oxophytodienoate-reductase 3	23	8
AT1G52190	Major facilitator superfamily protein	22
AT1G80300	nucleotide transporter 1	22
AT5G44400	FAD-binding Berberine family protein	21
AT5G44720	Molybdenum cofactor sulfurase family protein	20	18
AT2G26730	Leucine-rich repeat protein kinase family protein	19
AT1G02335	germin-like protein subfamily 2 member 2 precursor	18
AT1G01170	Protein of unknown function (DUF1138)	17
AT1G51680	4-coumarate:CoA ligase 1	17
AT2G37170	plasma membrane intrinsic protein 2	17
AT2G44100	guanosine nucleotide diphosphate dissociation inhibitor 1	17	7
AT3G58990	isopropylmalate isomerase 1	17
AT3G03960	TCP-1/cpn60 chaperonin family protein	16	10
AT4G00860	Protein of unknown function (DUF1138)	16
AT5G04230	phenyl alanine ammonia-lyase 3	16	5
AT4G34050	S-adenosyl-L-methionine-dependent methyltransferases superfamily protein	15	19
AT5G06870	polygalacturonase inhibiting protein 2	15	16
AT1G76180	Dehydrin family protein	14
AT2G27710	60S acidic ribosomal protein family	14	11
AT3G49680	branched-chain aminotransferase 3	14	14
AT4G39980	3-deoxy-D-arabino-heptulosonate 7-phosphate synthase 1	14
AT1G62560	flavin-monooxygenase glucosinolate S-oxygenase 3	13	15
AT2G04400	Aldolase-type TIM barrel family protein	13
AT2G27140	HSP20-like chaperones superfamily protein	13
AT2G30110	ubiquitin-activating enzyme 1	13
AT3G53100	GDSL-like Lipase/Acylhydrolase superfamily protein	13
AT5G09590	mitochondrial HSO70 2	13
AT5G67150	HXXXD-type acyl-transferase family protein	13	9
AT3G12260	LYR family of Fe/S cluster biogenesis protein	12
AT3G57030	Calcium-dependent phosphotriesterase superfamily protein	12
AT3G62020	germin-like protein 10	12
AT2G43100	isopropylmalate isomerase 2	11
AT4G14680	Pseudouridine synthase/archaeosine transglycosylase-like family protein	11
AT4G36195	Serine carboxypeptidase S28 family protein	11
AT5G53560	cytochrome B5 isoform E	11
AT3G11510	Ribosomal protein S11 family protein	10
AT4G38220	Peptidase M20/M25/M40 family protein	10
AT5G08530	51 kDa subunit of complex I	10	21
AT5G43830	Aluminium induced protein with YGL and LRDR motifs	10	10
AT5G55070	Dihydrolipoamide succinyltransferase	10
AT5G66760	succinate dehydrogenase 1-1	10	12
AT1G18540	Ribosomal protein L6 family protein	9
AT1G27030	unknown protein; BEST Arabidopsis thaliana protein match is: unknown protein (TAIR:AT1G27020.1); Has 504 Blast hits to 502 proteins in 169 species: Archae - 0; Bacteria - 299; Metazoa - 0; Fungi - 0; Plants - 67; Viruses - 0; Other Eukaryotes - 138 (sourc	9
AT1G53580	glyoxalase II 3	9
AT5G43970	translocase of outer membrane 22-V	9
AT5G49810	methionine S-methyltransferase	9
AT5G54800	glucose 6-phosphate/phosphate translocator 1	9
AT5G63980	Inositol monophosphatase family protein	9
ATMG00070	NADH dehydrogenase subunit 9	9	6
AT1G06530	Tropomyosin-related	8
AT1G16890	ubiquitin-conjugating enzyme 36	8
AT2G32080	purin-rich alpha 1	8
AT2G32860	beta glucosidase 33	8
AT3G03910	glutamate dehydrogenase 3	8
AT4G04610	APS reductase 1	8
AT4G34490	cyclase associated protein 1	8
AT5G48480	Lactoylglutathione lyase / glyoxalase I family protein	8
AT5G52920	plastidic pyruvate kinase beta subunit 1	8
AT1G07750	RmlC-like cupins superfamily protein	7	11
AT1G23130	Polyketide cyclase/dehydrase and lipid transport superfamily protein	7
AT1G53280	Class I glutamine amidotransferase-like superfamily protein	7
AT3G44330	INVOLVED IN: protein processing; LOCATED IN: mitochondrion, endoplasmic reticulum, plasma membrane, vacuole; EXPRESSED IN: 25 plant structures; EXPRESSED DURING: 13 growth stages; CONTAINS InterPro DOMAIN/s: Nicalin (InterPro:IPR016574), EF-Hand 1, calciu	7
AT4G37910	mitochondrial heat shock protein 70-1	7
AT1G14810	semialdehyde dehydrogenase family protein	6
AT1G29900	carbamoyl phosphate synthetase B	6	7
AT1G47710	Serine protease inhibitor (SERPIN) family protein	6
AT2G13820	Bifunctional inhibitor/lipid-transfer protein/seed storage 2S albumin superfamily protein	6
AT2G27720	60S acidic ribosomal protein family	6
AT2G40890	cytochrome P450, family 98, subfamily A, polypeptide 3	6
AT2G47710	Adenine nucleotide alpha hydrolases-like superfamily protein	6
AT3G11400	eukaryotic translation initiation factor 3G1	6
AT3G20330	PYRIMIDINE B	6
AT3G23820	UDP-D-glucuronate 4-epimerase 6	6
AT3G25230	rotamase FKBP 1	6
AT3G51800	metallopeptidase M24 family protein	6
AT4G16830	Hyaluronan / mRNA binding family	6
AT5G04890	HSP20-like chaperones superfamily protein	6
AT5G20970	HSP20-like chaperones superfamily protein	6
AT5G22880	histone B2	6
AT5G26780	serine hydroxymethyltransferase 2	6
AT5G57110	autoinhibited Ca2+ -ATPase, isoform 8	6
AT1G02950	glutathione S-transferase F4	5
AT1G54990	alpha/beta-Hydrolases superfamily protein	5
AT1G64190	6-phosphogluconate dehydrogenase family protein	5	8
AT1G70670	Caleosin-related family protein	5
AT2G01630	O-Glycosyl hydrolases family 17 protein	5
AT2G03510	SPFH/Band 7/PHB domain-containing membrane-associated protein family	5
AT2G09990	Ribosomal protein S5 domain 2-like superfamily protein	5
AT2G17840	Senescence/dehydration-associated protein-related	5
AT2G19480	nucleosome assembly protein 1;2	5	5
AT2G22250	aspartate aminotransferase	5
AT2G26740	soluble epoxide hydrolase	5
AT3G06350	dehydroquinate dehydratase, putative / shikimate dehydrogenase, putative	5
AT3G15020	Lactate/malate dehydrogenase family protein	5
AT4G01900	GLNB1 homolog	5
AT4G27640	ARM repeat superfamily protein	5
AT4G30010	unknown protein; FUNCTIONS IN: molecular_function unknown; INVOLVED IN: biological_process unknown; LOCATED IN: mitochondrion, plastid; EXPRESSED IN: 26 plant structures; EXPRESSED DURING: 15 growth stages; Has 39 Blast hits to 39 proteins in 18 species:	5
AT5G08060	unknown protein; FUNCTIONS IN: molecular_function unknown; INVOLVED IN: biological_process unknown; LOCATED IN: mitochondrion; EXPRESSED IN: 24 plant structures; EXPRESSED DURING: 16 growth stages; Has 42 Blast hits to 42 proteins in 17 species: Archae -	5
AT5G17530	phosphoglucosamine mutase family protein	5
AT5G19510	Translation elongation factor EF1B/ribosomal protein S6 family protein	5

## Sheet: only_mesophyll_filtered
Supplemental Table 1; worksheet only_mesophyll_filtered: Proteins exclusively identified with at least 10 spectra in the total protein extracts of mesophyll with the number of spectra in column 'number of spectra mesophyll'; proteins that were also identified in the ubiquitin affinity enrichment experiment were removed
	Description	number of spectra mesophyll
AT5G13630	magnesium-chelatase subunit chlH, chloroplast, putative / Mg-protoporphyrin IX chelatase, putative (CHLH)	90
AT5G67030	zeaxanthin epoxidase (ZEP) (ABA1)	88
ATCG01010	NADH-Ubiquinone oxidoreductase (complex I), chain 5 protein	71
AT4G18440	L-Aspartase-like family protein	64
AT4G01800	Albino or Glassy Yellow 1	62
AT4G26530	Aldolase superfamily protein	53
AT1G21680	DPP6 N-terminal domain-like protein	43
AT2G24820	translocon at the inner envelope membrane of chloroplasts 55-II	43
AT5G26570	catalytics;carbohydrate kinases;phosphoglucan, water dikinases	37
AT4G16155	dihydrolipoyl dehydrogenases	33
AT5G22800	Alanyl-tRNA synthetase, class IIc	33
AT5G12860	dicarboxylate transporter 1	31
AT4G14210	phytoene desaturase 3	28
AT3G54660	glutathione reductase	26
AT3G53130	Cytochrome P450 superfamily protein	23
AT4G15110	cytochrome P450, family 97, subfamily B, polypeptide 3	23
AT5G24690	Protein of unknown function (DUF3411)	23
AT1G15980	NDH-dependent cyclic electron flow 1	22
AT4G16390	pentatricopeptide (PPR) repeat-containing protein	22
AT4G17090	chloroplast beta-amylase	22
AT1G04420	NAD(P)-linked oxidoreductase superfamily protein	20
AT5G62790	1-deoxy-D-xylulose 5-phosphate reductoisomerase	20
AT3G47070	LOCATED IN: thylakoid, chloroplast thylakoid membrane, chloroplast, chloroplast envelope; EXPRESSED IN: 22 plant structures; EXPRESSED DURING: 13 growth stages; CONTAINS InterPro DOMAIN/s: Thylakoid soluble phosphoprotein TSP9 (InterPro:IPR021584); Has 37	19
AT5G28500	unknown protein; FUNCTIONS IN: molecular_function unknown; INVOLVED IN: biological_process unknown; LOCATED IN: chloroplast stroma, chloroplast; EXPRESSED IN: 23 plant structures; EXPRESSED DURING: 13 growth stages; BEST Arabidopsis thaliana protein match	19
AT5G03650	starch branching enzyme 2.2	18
AT1G73990	signal peptide peptidase	17
AT1G73060	Low PSII Accumulation 3	15
AT2G18710	SECY homolog 1	15
AT4G25450	non-intrinsic ABC protein 8	15
AT4G31390	Protein kinase superfamily protein	15
AT5G19220	ADP glucose pyrophosphorylase large subunit 1	15
AT4G19170	nine-cis-epoxycarotenoid dioxygenase 4	14
AT5G22830	magnesium (Mg) transporter 10	14
AT5G05740	ethylene-dependent gravitropism-deficient and yellow-green-like 2	13
AT2G45770	signal recognition particle receptor protein, chloroplast (FTSY)	12
AT3G21055	photosystem II subunit T	12
AT5G14910	Heavy metal transport/detoxification superfamily protein	12
AT5G46580	pentatricopeptide (PPR) repeat-containing protein	12
ATCG01050	NADH-Ubiquinone/plastoquinone (complex I) protein	12
AT1G31800	cytochrome P450, family 97, subfamily A, polypeptide 3	11
AT3G52180	dual specificity protein phosphatase (DsPTP1) family protein	11
AT5G14260	Rubisco methyltransferase family protein	11
AT1G43670	Inositol monophosphatase family protein	10
AT3G48420	Haloacid dehalogenase-like hydrolase (HAD) superfamily protein	10
AT5G02940	Protein of unknown function (DUF1012)	10
AT5G35970	P-loop containing nucleoside triphosphate hydrolases superfamily protein	10
AT5G48220	Aldolase-type TIM barrel family protein	10

## Sheet: only_mesophyll
Supplemental Table 1; worksheet only_mesophyll_all: Proteins exclusively identified in the total protein extracts of mesophyll with the number of spectra in column 'number of spectra mesophyll'; in column 'spectra ubiquitin affinity enrichment' the number of spectra with which the protein was identified after affinity enrichment with the ubiquitin-binding UBA domain is indicated.
AGI	Description	number of spectra mesophyll	spectra ubiquitin affinity enrichment mesophyll
ATCG01110	NAD(P)H dehydrogenase subunit H	129	20
AT5G13630	magnesium-chelatase subunit chlH, chloroplast, putative / Mg-protoporphyrin IX chelatase, putative (CHLH)	90
AT5G67030	zeaxanthin epoxidase (ZEP) (ABA1)	88
ATCG01010	NADH-Ubiquinone oxidoreductase (complex I), chain 5 protein	71
AT4G18440	L-Aspartase-like family protein	64
AT4G01800	Albino or Glassy Yellow 1	62
AT4G26530	Aldolase superfamily protein	53
AT1G21680	DPP6 N-terminal domain-like protein	43
AT2G24820	translocon at the inner envelope membrane of chloroplasts 55-II	43
AT5G26570	catalytics;carbohydrate kinases;phosphoglucan, water dikinases	37
AT2G41680	NADPH-dependent thioredoxin reductase C	36	13
AT4G16155	dihydrolipoyl dehydrogenases	33
AT5G22800	Alanyl-tRNA synthetase, class IIc	33
AT5G12860	dicarboxylate transporter 1	31
ATCG00750	ribosomal protein S11	29	57
AT4G14210	phytoene desaturase 3	28
AT3G54660	glutathione reductase	26
AT3G53130	Cytochrome P450 superfamily protein	23
AT4G15110	cytochrome P450, family 97, subfamily B, polypeptide 3	23
AT5G24690	Protein of unknown function (DUF3411)	23
AT1G15980	NDH-dependent cyclic electron flow 1	22
AT4G16390	pentatricopeptide (PPR) repeat-containing protein	22
AT4G17090	chloroplast beta-amylase	22
AT1G04420	NAD(P)-linked oxidoreductase superfamily protein	20
AT5G62790	1-deoxy-D-xylulose 5-phosphate reductoisomerase	20
AT3G25770	allene oxide cyclase 2	19	17
AT3G47070	LOCATED IN: thylakoid, chloroplast thylakoid membrane, chloroplast, chloroplast envelope; EXPRESSED IN: 22 plant structures; EXPRESSED DURING: 13 growth stages; CONTAINS InterPro DOMAIN/s: Thylakoid soluble phosphoprotein TSP9 (InterPro:IPR021584); Has 37	19
AT5G28500	unknown protein; FUNCTIONS IN: molecular_function unknown; INVOLVED IN: biological_process unknown; LOCATED IN: chloroplast stroma, chloroplast; EXPRESSED IN: 23 plant structures; EXPRESSED DURING: 13 growth stages; BEST Arabidopsis thaliana protein match	19
AT5G03650	starch branching enzyme 2.2	18
AT1G73990	signal peptide peptidase	17
AT1G73060	Low PSII Accumulation 3	15
AT2G18710	SECY homolog 1	15
AT2G35410	RNA-binding (RRM/RBD/RNP motifs) family protein	15	18
AT4G25450	non-intrinsic ABC protein 8	15
AT4G31390	Protein kinase superfamily protein	15
AT5G19220	ADP glucose pyrophosphorylase large subunit 1	15
AT4G19170	nine-cis-epoxycarotenoid dioxygenase 4	14
AT5G22830	magnesium (Mg) transporter 10	14
AT5G05740	ethylene-dependent gravitropism-deficient and yellow-green-like 2	13
AT2G45770	signal recognition particle receptor protein, chloroplast (FTSY)	12
AT3G21055	photosystem II subunit T	12
AT5G14910	Heavy metal transport/detoxification superfamily protein	12
AT5G46580	pentatricopeptide (PPR) repeat-containing protein	12
ATCG01050	NADH-Ubiquinone/plastoquinone (complex I) protein	12
AT1G31800	cytochrome P450, family 97, subfamily A, polypeptide 3	11
AT3G52180	dual specificity protein phosphatase (DsPTP1) family protein	11
AT5G14260	Rubisco methyltransferase family protein	11
AT1G43670	Inositol monophosphatase family protein	10
AT3G48420	Haloacid dehalogenase-like hydrolase (HAD) superfamily protein	10
AT5G02940	Protein of unknown function (DUF1012)	10
AT5G35970	P-loop containing nucleoside triphosphate hydrolases superfamily protein	10
AT5G48220	Aldolase-type TIM barrel family protein	10
AT1G31150	Domain of unknown function (DUF1985)	9
AT4G00370	Major facilitator superfamily protein	9
AT5G51820	phosphoglucomutase	9
AT1G50250	FTSH protease 1	8
AT3G04550	unknown protein; INVOLVED IN: biological_process unknown; LOCATED IN: chloroplast stroma, chloroplast; EXPRESSED IN: 22 plant structures; EXPRESSED DURING: 13 growth stages; BEST Arabidopsis thaliana protein match is: unknown protein (TAIR:AT5G28500.1); H	8
AT3G15360	thioredoxin M-type 4	8
AT3G58140	phenylalanyl-tRNA synthetase class IIc family protein	8
ATCG00160	ribosomal protein S2	8	5
AT1G06430	FTSH protease 8	7
AT1G51110	Plastid-lipid associated protein PAP / fibrillin family protein	7
AT2G41560	autoinhibited Ca(2+)-ATPase, isoform 4	7
AT3G06510	Glycosyl hydrolase superfamily protein	7
AT3G11170	fatty acid desaturase 7	7
AT4G04020	fibrillin	7	5
AT5G13030	unknown protein; FUNCTIONS IN: molecular_function unknown; INVOLVED IN: biological_process unknown; LOCATED IN: chloroplast; EXPRESSED IN: 23 plant structures; EXPRESSED DURING: 13 growth stages; CONTAINS InterPro DOMAIN/s: Uncharacterised protein family	7
AT5G16715	ATP binding;valine-tRNA ligases;aminoacyl-tRNA ligases;nucleotide binding;ATP binding;aminoacyl-tRNA ligases	7
AT1G08380	photosystem I subunit O	6
AT4G24770	31-kDa RNA binding protein	6
AT5G01920	Protein kinase superfamily protein	6
AT5G03940	chloroplast signal recognition particle 54 kDa subunit	6
AT5G12930	unknown protein; Has 1807 Blast hits to 1807 proteins in 277 species: Archae - 0; Bacteria - 0; Metazoa - 736; Fungi - 347; Plants - 385; Viruses - 0; Other Eukaryotes - 339 (source: NCBI BLink).	6
AT5G26742	DEAD box RNA helicase (RH3)	6	14
AT5G42130	Mitochondrial substrate carrier family protein	6
ATCG00180	DNA-directed RNA polymerase family protein	6
ATCG00380	chloroplast ribosomal protein S4	6	54
ATCG00500	acetyl-CoA carboxylase carboxyl transferase subunit beta	6
AT2G28800	63 kDa inner membrane family protein	5
AT2G38170	cation exchanger 1	5
AT3G44860	farnesoic acid carboxyl-O-methyltransferase	5
AT3G54440	glycoside hydrolase family 2 protein	5
AT4G00490	beta-amylase 2	5
AT5G27290	unknown protein; LOCATED IN: chloroplast; EXPRESSED IN: 22 plant structures; EXPRESSED DURING: 13 growth stages; BEST Arabidopsis thaliana protein match is: unknown protein (TAIR:AT1G54680.3); Has 30201 Blast hits to 17322 proteins in 780 species: Archae	5
AT5G35220	Peptidase M50 family protein	5
